# Supplementary material for: Improvement on Thermostability of Pectate Lyase and Its Potential Application to Ramie Degumming
Source: Polymers (Basel). 2022 Jul 15;14(14):2878. doi: 10.3390/polym14142878 (PMC9318251; doi:10.3390/polym14142878)
Supplement: Supplementary file 1 [file polymers-14-02878-s001.zip]

Archive with 1 entries (1 files):
- polymers-1772529-supplementary.pdf
